# Supplementary material for: Novel Carboxylated PANI/MWCNT Dispersions and Impregnated Cellulose Substrates for Photocatalytic Methylene Blue Dye Removal
Source: Nanomaterials (Basel). 2026 Jun 13;16(12):735. doi: 10.3390/nano16120735 (PMC13304606; doi:10.3390/nano16120735)
Supplement: Supplementary file 1 [file nanomaterials-16-00735-s001.zip]

Archive with 2 entries (2 files):
- Video S1-VID_PANI CNT 13 x20.mp4
- Video S2-VID_PANI CNT 13 x100.mp4
